# Supplementary material for: Characterization of Key Odorants in Lingtou Dancong Oolong Tea and Their Differences Induced by Environmental Conditions from Different Altitudes
Source: Metabolites. 2022 Nov 3;12(11):1063. doi: 10.3390/metabo12111063 (PMC9695488; doi:10.3390/metabo12111063)
Supplement: Supplementary file 1 [file metabolites-12-01063-s001.zip]

Archive with 1 entries (1 files):
- metabolites-1979767-SI.pdf
